# Supplementary material for: Impact of hepatopathy in pediatric patients after surgery for complex congenital heart disease
Source: PLoS One. 2021 Mar 25;16(3):e0248776. doi: 10.1371/journal.pone.0248776 (PMC7993827; doi:10.1371/journal.pone.0248776)
Supplement: S1 Material — (ZIP) [file pone.0248776.s001.zip]

Archive with 8 entries (8 files):
- syntax_cpbop_hepatopathy_anonym.sps
- __MACOSX/._syntax_cpbop_hepatopathy_anonym.sps
- CardiacHepatopathy_analysis_R.pdf
- __MACOSX/._CardiacHepatopathy_analysis_R.pdf
- CardiacHepatopathy_analysis_SPSS.pdf
- dataset_Cardiac_heptopathy_anonym_final.xlsx
- __MACOSX/._dataset_Cardiac_heptopathy_anonym_final.xlsx
- hepatopathy_cpb_anonym.sav
