# Supplementary material for: Impact of hepatopathy in pediatric patients after surgery for complex congenital heart disease
Source: PLoS One. 2021 Mar 25;16(3):e0248776. doi: 10.1371/journal.pone.0248776 (PMC7993827; doi:10.1371/journal.pone.0248776)
Supplement: S1 Material — (ZIP) [file pone.0248776.s001.zip › syntax_cpbop_hepatopathy_anonym.sps]

* Encoding: UTF-8.
* Encoding: .
* Encoding: .
* Encoding: .
* Encoding: .
* Encoding: .
* Encoding: .
* Encoding: .
* Encoding: .
* Encoding: .
  GET DATA
  /TYPE=XLSX
  /FILE='/Users/torbenkehl/@work/Kinderkardiologie/Studien/Hepatopathie nach CPB '
  + 'OP/Revision/dataset_Cardiac_heptopathy_anonym_final.xlsx'
  /SHEET=name 'car_hep_data'
  /CELLRANGE=FULL
  /READNAMES=ON
  /ASSUMEDSTRWIDTH=32767.
EXECUTE.
DATASET NAME procedere_associtaed_hepatopathy WINDOW=FRONT.


VARIABLE LABELS 
pat_id 'patient ID'  age_op 'age at op' sex 'sex' numb_op 'numbers of operation' 
hepatopathy 'hepatopathy associated with cardiac procedere' 
ltx 'liver transplantation (LTX) following cardiac procederes'
death 'death in follow up' diagn 'diagnosis' 
cat_chd 'category of congenital heart disease (related to "Moss and Adams Heart Disease in Infants, Children and Adolescents")'
asd 'atrial septum defect' vsd 'ventricular septum defect'
syndr_assc 'syndrome / genetic disorder' proc_rel_fact 'procedere related factors' opdat 'date of operation' 
op_techn 'operation procedere' sts_eacts 'STS-EACTS score' op_hybrid 'hybrid operation ?' 
index_op 'Index OP'
proc_relev 'op procedere relevant for statistical analysis?' 
unsched_reop 'unscheduled reintervention (re-operation / re-cath)?'
hc_pre_op 'cardiac catheter' time_cpb 'cardiopulmonary bypass time (hh:mm)' time_act 'aortic clamp time (hh:mm)' time_reperf 'reperfusion time (hh:mm)' 
ecmo 'ECMO after operation?'
ecmo_dur 'duration of ECMO? (days)' secTC 'secondary chest closure?'
rh_dysfct 'right heart dysfunction after operation?'
lh_dysfct 'left heart dysfunction after operation?'
hypotens 'Hypotension requiring therapy after operation?'
pat_rel_fact 'patient related factors' 
proc_rel_fact_ple 'postoperative pleural effusion?'
proc_rel_fact_cyt 'postoperative pleural chylothorax?'
proc_rel_fact_diap 'postoperative diaphragmatic paresis?'
proc_rel_fact_throm 'postoperative thrombosis?' 
proc_rel_fact_hrs 'postoperative cardiac arrhythmias'
use_nor 'postoperative use of noradrenalin'
use_supra 'postoperative use of suprarenin'
use_milr  'postoperative use of milrinon'
vent_duration 'duration of ventilation (hh:mm)' vent_before_op 'indication for mechanical ventilation before operation'
dialy 'dialysis after operation?' dialy_dur 'duration of dialysis (days)' 
tpn 'total parental nutrition'
hosp_time 'duration of hospitalisation (days)'
transf_ekz 'tranfusion of red blood cells (ml)' transf_ffp  'tranfusion of fresh frozen plasma (ml)' transf_tkz  'tranfusion of platelets (ml)' 
mix_zirk 'mix circulation before operation' zvs_preop_max 'central venous saturtion maximum before operation (%)' 
zvs_min 'central venous saturation min. after proced. (%)'
lakt_op 'lactate perioperative (mmol/l)' lakt_max 'lactate maximum (mmol/l) after operation' lak_norm 'duration of normalisation of perioperative lactate (d)'
infect 'infection after operation?' 
abx_amp_sul 'ampicilin/sulbactam' abx_cefotax 'cefotaxim' abx_genta 'gentamicin' abx_tobra 'tobramycin' abx_vanco 'vancomycin' 
abx_mero 'meropenem' abx_teico 'teicoplanin' abx_fluc 'flucloaxcilin' abx_linez 'linezolid' abx_piptaz 'piperacilin/tazobactam'
bnp_min 'BNP minimum (ng/ml)' bnp_max 'BNP maximum (ng/ml)'  bnp_norm 'trend to normalisation: BNP (d)'
tnt_min 'TNT minimum (ng/ml)' tnt_max 'TNT maximum (ng/ml)'  tnt_norm 'trend to normalisation: TNT (d)'
gldh_min 'GLDH minimum (U/l)' gldh_max 'GLDH maximum (U/l)' gldh_norm 'trend to normalisation: GLDH (d)'
inr_prop 'INR preoperative (%)' inr_max 'INR maximum (%)' inr_norm 'trend to normalisation: INR (d)'
krea_prop 'Creatinin preoperative' krea_postop 'Creatinin maximum ' krea_norm 'trend to normalisation: Creatinin (d)'
alb_prop 'albumine preoperative (g/dl)' alb_min 'albumine minimum postoperative (g/dl)' alb_norm 'trend to normalisation: Albumin (d)'
bili_prop  'bilirubine preoperative (g/dl)' bili_max  'bilirubine maximum postoperative (g/dl)' bili_norm 'trend to normalisation: Bilirubin (d)'
got_prop 'GOT minimum (U/l)' got_max 'GOT maximum (U/l)' got_norm 'trend to normalisation: GOT (d)'
gpt_prop 'GPT minimum (U/l)' gpt_max 'GPT maximum (U/l)' gpt_norm 'trend to normalisation: GPT (d)'
ggt_prop 'gGT minimum (U/l)' ggt_max 'gGT maximum (U/l)'  ggt_norm 'trend to normalisation: gGT (d)'
liver_us 'ultrasound of the liver after operation?' liv_us_siz 'ultrasound pathologic enlargement of the liver?' liv_us_paren 'ultrasound pathologic parenchym of the liver?' liv_us_perf 'ultrasound pathologic perfusion of the liver?'  
liver_histo 'liver biopsy after operation?'  liv_histo_chol 'histopathologic findings: cholestasis'  liv_histo_fibr 'histopathologic findings: fibrosis' 
liv_histo_cirr 'histopathologic findings: cirrhosis' liv_histo_necr 'histopathologic findings: necrosis?'.

FORMATS time_cpb time_act time_reperf (TIME5) /  bnp_norm tnt_norm gldh_norm inr_norm krea_norm alb_norm bili_norm got_norm gpt_norm ggt_norm(EDATE10).
FORMATS vent_duration (TIME5).
FORMATS lakt_max (F2.1).

MISSING VALUES  zvs_preop_max  zvs_min lakt_op lakt_max lak_norm
    bnp_min bnp_max tnt_min tnt_max 
    gldh_min gldh_max alb_prop alb_min bili_prop bili_max got_prop got_max 
    gpt_prop gpt_max ggt_prop ggt_max inr_prop inr_max inr_norm krea_prop krea_postop krea_norm(-999).

MISSING VALUES  transf_ekz transf_ffp transf_tkz (-999).

MISSING VALUES infect (-999).

MISSING VALUES zvs_preop_max zvs_min lakt_op lakt_max lak_norm (-999).

VALUE LABELS
sex 0 'male' 1 'female'
/hepatopathy 0 'no' 1 'yes'
/ltx 0 'no LTX' 1 'LTX executed' 2'evluation for LTX' 3 'listing for LTX'
/death 0 'no' 1 'yes'
/cat_chd 1 'I Septal defects (e.g. VSD, AVSD)' 2 'II Arterial abnormalities (e.g. Aortic arch abnormalities)' 3 'III Venous abnormalities (e.g. TAPVC)' 
4 'IV Tricuspid valve abnormalities (e.g. M. Ebstein)' 5 'V Right ventricle and Pulmonary outflow abnormalities (e.g. TOF, PA)' 6 'VI Mitral valve abnormalities' 
7 'VII Left ventricle outflow abnormalities (e.g. HLHC/HLHS, Shone complex)' 8 'VIII Abnormalities of the origin of the great Arteries (e.g. dTGA, cTGA, DORV)' 
9 'IX Complex Cardiac abnormalities (e.g. DILV, Univentricle)' 10 ' X Cardiomyopathy (e.g. DCM)'
/asd 0 'no ASD' 1 'ASD I' 2 'ASD II' 3 'PFO'
/vsd 0 'no VSD' 1 'VSD' 2 'muscular VSD' 3 'Inlet VSD' 4 'malalignment VSD' 5 'perimembranous VSD' 6 'subpulmonary VSD' 7 'subaortic VSD' 8 'doubly commited VSD'
/index_op 0 'no' 1 'yes'
/pat_rel_fact 0 'not present' 1 'present'
/syndr_assc 0 'not present' 1 'trisomy 21' 2 'DiGeorge syndrome' 3 'CHARGE associtaion' 4 'VACTERL associtaion' 5 'others'
/op_hybrid 0 'no' 1 'yes'
/hc_pre_op 0 'no' 1 'diagnostic cardiac catheter' 2 interventional cardiac catheter'
/proc_relev 0 'no' 1 'yes'
/unsched_reop 0 'no' 1 'yes'
/ecmo 0 'no' 1 'yes'
/secTC 0 'no' 1 'yes'
/rh_dysfct 0 'no right heart dysfunction' 1 'mild right heart dysfunction' 2 'moderate right heart dysfunction' 3 'serve right heart dysfunction'
/lh_dysfct 0 'no left heart dysfunction' 1 'mild left heart dysfunction' 2 'moderate left heart dysfunction' 3 'serve left heart dysfunction'
/hypotens 0 'no hypotension' 1 'mild hypotension' 2 'moderate hypotension' 3 'serve hypotension'
/proc_rel_fact 0 'not present' 1 'present'
/proc_rel_fact_ple 0 'not present' 1 'present'
/proc_rel_fact_cyt 0 'not present' 1 'present'
/proc_rel_fact_diap 0 'not present' 1 'present'
/proc_rel_fact_throm 0 'not present' 1 'present'
/proc_rel_fact_hrs 0 'not present' 1 'junctional ectopic tachycardia' 2 'other tachycardia' 3 'higher grade av block' 4 'transient bradycardia'
/use_nor  0 'no' 1 'yes'
/use_supra  0 'no' 1 'yes'
/use_milr  0 'no' 1 'yes'
/vent_before_op 0 'no' 1 'yes'
/dialy 0 'no' 1 'yes'
/tpn 0 'no' 1 'yes'
/mix_zirk 0 'no' 1 'yes'
/infect 0 'no' 1 'yes' -999 'n.s.'
/liver_us 0 'no' 1 'yes'
/liv_us_siz 0 'no' 1 'liver enlargement' 2 'hepatomegaly' 3 'condition after LTX'
/liv_us_paren 0 'no alterations of the liver parenchym' 1 'milde alterations of the liver parenchym' 2 'moderate alterations of the liver parenchym' 3 'fibrosis' 4 cirrhosis'
/liv_us_perf 0 'no perfusion alterations of the liver parenchym' 1 'moderate perfusion alterations of the liver parenchym' 2 'retrograde portal vein flow'
/liver_histo 0 'no biopsy' 1 'biopsy executed' 
/liv_histo_fibr 0 'no' 1 'yes'
/liv_histo_cirr 0 'no' 1 'yes'
/liv_histo_necr 0 'no' 1 'yes'
/abx_amp_sul 0 'no' 1 'yes'
/abx_cefotax 0 'no' 1 'yes'
/abx_genta 0 'no' 1 'yes'
/abx_tobra 0 'no' 1 'yes'
/abx_vanco 0 'no' 1 'yes'
/abx_mero 0 'no' 1 'yes'
/abx_teico 0 'no' 1 'yes'
/abx_fluc 0 'no' 1 'yes'
/abx_linez 0 'no' 1 'yes'
/abx_piptaz 0 'no' 1 'yes'
/transf_ekz transf_ffp transf_tkz zvs_preop_max zvs_min lakt_op lakt_max lak_norm
    bnp_min bnp_max tnt_min tnt_max 
    gldh_min gldh_max inr_prop inr_max krea_prop krea_postop alb_prop alb_min bili_prop bili_max got_prop got_max 
    gpt_prop gpt_max ggt_prop ggt_max -999 'n.s.'.


RECODE proc_rel_fact_hrs (0=0) (1 thru 5=1) INTO proc_rel_fact_hrs_neu.
VARIABLE LABELS  proc_rel_fact_hrs_neu 'KO HRS'.
EXECUTE.


FREQUENCIES sex.


CROSSTABS
  /TABLES=cat_chd BY hepatopathy
  /FORMAT=AVALUE TABLES
  /STATISTICS=CHISQ 
  /CELLS=COUNT COLUMN
  /COUNT ROUND CELL
  /METHOD=EXACT TIMER(5).

CROSSTABS
  /TABLES=syndr_assc BY hepatopathy
  /FORMAT=AVALUE TABLES
  /STATISTICS=CHISQ 
  /CELLS=COUNT COLUMN
  /COUNT ROUND CELL
  /METHOD=EXACT TIMER(5).

CROSSTABS
  /TABLES=unsched_reop BY hepatopathy
  /FORMAT=AVALUE TABLES
  /STATISTICS=CHISQ 
  /CELLS=COUNT COLUMN
  /COUNT ROUND CELL
  /METHOD=EXACT TIMER(5).

CROSSTABS
  /TABLES=ecmo BY hepatopathy
  /FORMAT=AVALUE TABLES
  /STATISTICS=CHISQ 
  /CELLS=COUNT COLUMN
  /COUNT ROUND CELL
  /METHOD=EXACT TIMER(5).

CROSSTABS
  /TABLES=dialy BY hepatopathy
  /FORMAT=AVALUE TABLES
  /STATISTICS=CHISQ 
  /CELLS=COUNT COLUMN
  /COUNT ROUND CELL
  /METHOD=EXACT TIMER(5).

CROSSTABS
  /TABLES=rh_dysfct BY hepatopathy
  /FORMAT=AVALUE TABLES
  /STATISTICS=CHISQ 
  /CELLS=COUNT COLUMN
  /COUNT ROUND CELL
  /METHOD=EXACT TIMER(5).

MEANS TABLES=  rh_dysfct BY hepatopathy 
    hepatopathy
  /CELLS=MEAN MEDIAN MIN MAX STDDEV.


CROSSTABS
  /TABLES=lh_dysfct BY hepatopathy
  /FORMAT=AVALUE TABLES
  /STATISTICS=CHISQ 
  /CELLS=COUNT COLUMN
  /COUNT ROUND CELL
  /METHOD=EXACT TIMER(5).

MEANS TABLES=  lh_dysfct BY hepatopathy 
    hepatopathy
  /CELLS=MEAN MEDIAN MIN MAX STDDEV.

CROSSTABS
  /TABLES= hypotens BY hepatopathy
  /FORMAT=AVALUE TABLES
  /STATISTICS=CHISQ 
  /CELLS=COUNT COLUMN
  /COUNT ROUND CELL
  /METHOD=EXACT TIMER(5).

MEANS TABLES=  hypotens BY hepatopathy 
    hepatopathy
  /CELLS=MEAN MEDIAN MIN MAX STDDEV.

CROSSTABS
  /TABLES=proc_rel_fact BY hepatopathy
  /FORMAT=AVALUE TABLES
  /STATISTICS=CHISQ 
  /CELLS=COUNT COLUMN
  /COUNT ROUND CELL
  /METHOD=EXACT TIMER(5).


CROSSTABS
  /TABLES=infect BY hepatopathy
  /FORMAT=AVALUE TABLES
  /STATISTICS=CHISQ 
  /CELLS=COUNT COLUMN
  /COUNT ROUND CELL
  /METHOD=EXACT TIMER(5).

CROSSTABS
  /TABLES=sex BY hepatopathy
  /FORMAT=AVALUE TABLES
  /STATISTICS=CHISQ 
  /CELLS=COUNT COLUMN
  /COUNT ROUND CELL
  /METHOD=EXACT TIMER(5).

CROSSTABS
  /TABLES=death BY hepatopathy
  /FORMAT=AVALUE TABLES
  /STATISTICS=CHISQ 
  /CELLS=COUNT COLUMN
  /COUNT ROUND CELL
  /METHOD=EXACT TIMER(5).

T-TEST GROUPS=hepatopathy(0 1)
  /MISSING=ANALYSIS
  /VARIABLES=time_cpb time_act time_reperf
  /CRITERIA=CI(.95).

T-TEST GROUPS=hepatopathy(0 1)
  /MISSING=ANALYSIS
  /VARIABLES=sts_eacts
  /CRITERIA=CI(.95).

T-TEST GROUPS=hepatopathy(0 1)
  /MISSING=ANALYSIS
  /VARIABLES=ecmo
  /CRITERIA=CI(.95).

T-TEST GROUPS=hepatopathy(0 1)
  /MISSING=ANALYSIS
  /VARIABLES=secTC
  /CRITERIA=CI(.95).

T-TEST GROUPS=hepatopathy(0 1)
  /MISSING=ANALYSIS
  /VARIABLES=hosp_time
  /CRITERIA=CI(.95).

T-TEST GROUPS=hepatopathy(0 1)
  /MISSING=ANALYSIS
  /VARIABLES= infect
  /CRITERIA=CI(.95).

T-TEST GROUPS=hepatopathy(0 1)
  /MISSING=ANALYSIS
  /VARIABLES= dialy
  /CRITERIA=CI(.95).

T-TEST GROUPS=hepatopathy(0 1)
  /MISSING=ANALYSIS
  /VARIABLES=transf_ekz transf_ffp transf_tkz
  /CRITERIA=CI(.95).

T-TEST GROUPS=hepatopathy(0 1)
  /MISSING=ANALYSIS
  /VARIABLES= age_op
  /CRITERIA=CI(.95).


CROSSTABS
  /TABLES=liver_histo BY hepatopathy
  /FORMAT=AVALUE TABLES
  /STATISTICS=CHISQ 
  /CELLS=COUNT COLUMN
  /COUNT ROUND CELL
  /METHOD=EXACT TIMER(5).

CROSSTABS
  /TABLES=liv_histo_cirr BY hepatopathy
  /FORMAT=AVALUE TABLES
  /STATISTICS=CHISQ 
  /CELLS=COUNT COLUMN
  /COUNT ROUND CELL
  /METHOD=EXACT TIMER(5).

USE ALL.
COMPUTE filter_patient_histo=(liver_histo = 1).
VARIABLE LABELS filter_patient_histo 'numb_op = 1 (FILTER)'.
VALUE LABELS filter_patient_histo 0 'Not Selected' 1 'Selected'.
FORMATS filter_patient_histo (f1.0).
FILTER BY filter_patient_histo.
EXECUTE.


FREQUENCIES liver_histo.

FREQUENCIES liv_histo_cirr .

USE all.


SAVE 
  OUTFILE='/Users/torbenkehl/@work/Kinderkardiologie/Studien/Hepatopathie nach CPB OP/Revision/hepatopathy_cpb_anonym.sav'
  /COMPRESSED.
