# Supplementary material for: Impact of hepatopathy in pediatric patients after surgery for complex congenital heart disease
Source: PLoS One. 2021 Mar 25;16(3):e0248776. doi: 10.1371/journal.pone.0248776 (PMC7993827; doi:10.1371/journal.pone.0248776)
Supplement: S1 Material — (ZIP) [file pone.0248776.s001.zip › dataset_Cardiac_heptopathy_anonym_final.xlsx]

## Sheet: car_hep_data
pat_id	sex	numb_op	hepatopathy	ltx	death	diagn	cat_chd	asd	vsd	pat_rel_fact	syndr_assc	age_op	op_techn	index_op	sts_eacts	proc_relev	unsched_reop	op_hybrid	hc_pre_op	time_cpb	time_act	time_reperf	ecmo	ecmo_dur	secTC	rh_dysfct	lh_dysfct	hypotens	proc_rel_fact	proc_rel_fact_ple	proc_rel_fact_cyt	proc_rel_fact_diap	proc_rel_fact_throm	proc_rel_fact_hrs	use_nor	use_supra	use_milr	vent_duration	vent_before_op	dialy	dialy_dur	tpn	hosp_time	transf_ekz	transf_ffp	transf_tkz	mix_zirk	zvs_preop_max	zvs_min
#1	1	3	1	0	1	cAVSD, ASD II, PDA	1	2	3	1	1	160	implantation of melody valve in pulmonary valve position, ASD patch with fenestration	1	4	1	1	1	0	08:16:00	03:13:00	04:46:00	0	0	1	1	2	2	1	1	0	0	0	0	0	1	1	5 days, 5:45:00	0	0	0	0	44	630	790	100	0	80.6	42.4
#2	0	1	1	2	0	truncus arteriosus communis type 1, VSD, right aortic arch	5	0	4	0	0	63	VSD patch closure, enhancement PFO, RVPA conduit 8mm (without vlave)	1	4	1	1	0	0	04:04:00	01:47:00	01:45:00	0	0	1	2	1	1	1	1	0	0	0	0	0	0	1	85 days, 21:00:00	1	0	0	0	120	215	80	0	0	86	55
#3	1	1	1	0	1	AVSD (Rastelli type C), highgrade AV regurgitation, dysplastic AV valve, hypoplastic aortic arch, PFO, PDA	1	3	3	1	3	9	AVSD correction via modified single patch technique, resektion CoA, patch enhancement aortic arch	1	4	1	1	0	0	05:15:00	01:39:00	02:58:00	0	0	1	2	1	2	1	1	0	0	0	3	1	1	1	21 days, 5:00:00	0	0	0	1	107	200	400	50	1	81.5	48.5
#4	1	3	1	1	0	hypoplastic aortic arch, VSD, ASD II	2	2	3	1	4	67	aortic arch patch enhacement, VSD patch closure, ASDII directly closure	1	4	1	0	0	0	05:03:06	02:44:37	01:44:17	1	5	1	1	2	2	1	1	1	1	0	2	0	1	1	22 days, 12:00:00	1	1	5	1	192	2090	1000	250	1	64	52.1
#5	1	2	1	3	1	valvular aortic stenosis, dysplastic aortic valve, bicuspid opened valve, preductal coarctatio aortae, PFO, PDA	7	3	0	0	0	1002	Ross-Konno op., RVPA conduit (Contegra 14mm)	1	4	1	1	0	2	07:18:00	03:13:00	03:53:00	1	6	1	3	3	3	1	1	0	0	0	1	0	1	1	11 days, 4:00:00	0	0	0	1	80	400	200	100	0	69.1	61.6
#6	1	2	1	0	1	Truncus ateriosus communis Typ I, VSD, Stenose der LPA und RPA, Bikuspide Trunkusklappe, LSVC, kl. ASD II	5	2	4	0	0	727	changing conduit (Hancock 16mm), patch enhancement LPA, VSD patch enhancement	1	4	1	1	0	1	06:08:00	03:40:00	01:52:00	0	0	1	3	2	2	1	1	0	1	0	3	0	1	1	139 days, 3:00:00	0	0	0	1	145	1750	1250	300	0	80	38.1
#8	0	1	1	1	0	dTGA, mVSD, PFO, PDA	8	3	2	0	0	10	arterial switch-OP, VSD patch closure, PFO directly closure, PDA ligation	1	4	1	0	0	2	08:08:00	03:28:00	03:01:00	1	7	1	3	2	3	1	1	1	0	0	1	1	1	1	25 days, 4:00:00	0	0	0	1	90	1480	1500	250	1	78	40.3
#9	1	2	1	1	0	cAVSD, CoA, PAPVC right infracardial, defect of lateralisation with levocardy, LSVC	1	1	3	0	0	307	AVSD closure via single-patch, connection right PV via patch enhancement	1	4	1	0	0	0	04:02:00	02:01:00	01:09:00	0	0	0	1	1	1	1	0	1	0	0	2	0	1	0	9 days, 2:00:00	0	0	0	1	46	270	400	50	1	75	46.2
#10	0	1	1	0	0	DORV, subpulmonary VSD (Taussig Bing type), malposition of the great arteries, coronary anomaly (1 LAD, 2 RCA), supravalvular pulmonary stenosis, stenosis LPA and RPA	8	0	6	0	0	13	arterial switch-OP Lecompte, VSD patch closure, ASD directly closure, PDA ligation	1	4	1	1	0	0	06:29:00	02:54:00	03:30:00	1	5	1	1	3	2	1	1	0	0	0	2	0	1	1	19 days, 2:00:00	0	0	0	1	41	1160	1360	340	1	93	61
#11	1	1	1	0	0	dTGA, restrictive PFO, PDA, pulmonary hypertension	8	3	0	0	0	7	arterial switch-OP with Lecompte, directly closure PFO, ligation PDA	1	3	1	0	0	2	03:30:00	01:41:00	01:19:00	1	9	1	3	3	3	1	0	1	0	1	2	0	1	1	22 days, 23:00:00	1	0	0	1	85	700	1000	1000	0	75	48.6
#12	1	2	1	0	1	tetralogy of Fallot with MAPCA, hypoplasia of the peripher PA, PFO	5	3	4	1	2	159	implantation of Contegra conduit (12mm)	1	3	1	1	0	1	02:49:00	00:00:00	00:00:00	0	0	1	3	1	1	1	1	0	0	0	0	1	1	1	30 days, 2:00:00	1	0	0	1	299	1300	1100	190	0	44.2	46.1
#13	0	1	1	0	0	dTGA, mVSD, CoA, rPFO	8	3	2	0	0	3	arterial switch-OP with Lecompte Manovre, VSD patch closure, PFO closure, PDA ligation	1	3	1	0	0	1	05:35:13	03:15:46	01:34:00	0	0	1	2	1	1	1	0	1	0	0	2	1	1	1	12 days, 8:20:00	1	1	10	1	70	460	580	50	1	67.2	50.2
#14	0	1	0	0	0	cAVSD	1	1	3	0	0	275	ASD closure, VSD patch closure, mitral valve cleft suture	1	3	1	0	0	1	02:23:11	01:32:16	00:40:24	0	0	0	1	1	1	1	0	0	0	0	2	0	0	1	2 days, 1:30:00	0	0	0	0	13	600	120	80	1	77.1	69.9
#15	0	1	0	0	0	dTGA, 2 ASDII, PDA, mVSD	8	2	2	0	0	13	arterial switch-OP with Lecompte Manovre, ASDII closure, PDA ligation	1	3	1	0	0	0	03:53:00	02:07:00	00:59:00	0	0	1	1	0	1	0	0	0	0	0	0	0	1	1	5 days, 12:15:00	0	0	0	0	21	900	1200	100	1	78.6	64.4
#16	0	1	0	0	0	tetralogy of Fallot with infundibular and supravalvular pulmonary stenosis	5	0	4	0	0	289	VSD patch closure supravalvular pulmonary plastic patch expansion, infundibular pulmonary stenosis resection	1	2	1	0	0	0	03:02:00	02:02:00	00:37:00	0	0	0	1	1	0	0	0	0	0	0	0	0	1	1	4 days, 3:00:00	0	0	0	0	12	600	900	50	0	65.8	52.6
#17	0	1	0	0	0	double outlet right ventricle (DORV) fallot-type with infundibular pulmonary stenosis	8	0	4	0	0	206	VSD patch closure, supravalvular pulmonary patch expansion, infundibular pulmonary stenosis resection	1	2	1	0	0	1	02:51:00	01:52:00	00:42:00	0	0	0	1	1	0	1	1	0	0	0	0	0	0	1	2 days, 0:00:00	0	0	0	0	9	350	400	50	1	80	53.4
#18	1	2	1	1	1	pulmonary atresia, VSD (fallot type), MAPCA, PFO	5	3	4	0	0	276	RVPA conduit (Contegra 12mm), PA patch enhancement. 30.3.2017 RPA, LPA Stent (Formula 5mm)	1	2	1	0	0	2	05:13:01	02:55:40	01:24:06	0	0	1	2	1	1	1	1	0	0	0	2	0	1	1	12 days, 6:00:00	0	0	0	1	57	1150	900	80	1	49.7	35.4
#19	0	1	0	0	0	dTGA, PFO, PDA	8	3	0	0	0	8	arterial switch-OP, PFO directly closure, PDA ligation	1	3	1	0	0	0	03:22:28	01:43:20	01:25:48	0	0	0	0	1	1	0	0	0	0	0	0	0	1	1	2 days, 2:30:00	0	0	0	0	16	230	200	50	1	66	72.3
#20	1	1	0	0	0	dTGA, PFO, PDA	8	3	0	0	0	16	arterial switch-OP, PFO directly closure, PDA ligation	1	3	1	0	0	2	04:26:25	02:02:51	01:34:13	0	0	1	1	1	1	1	0	0	0	1	0	0	1	1	5 days, 16:00:00	1	0	0	0	40	400	500	100	1	62	54.8
#21	0	1	0	0	0	dTGA, RCX from RCA, PFO, PDA	8	2	0	0	0	6	arterial switch-OP, PFO directly closure, PDA ligation	1	3	1	0	0	0	03:38:36	01:52:00	00:59:00	0	0	0	0	1	0	0	0	0	0	0	0	0	1	1	6 days, 2:15:00	0	0	0	0	19	200	400	50	0	61.3	59
#22	0	1	0	0	0	tetralogy of Fallot with malaligmnent VSD, inlet and outlet extension, infundibular and supravalvular pulmonary stenosis, PFO, PDA, right aortic arch	5	3	4	0	0	262	transanular patch plastic, implementation Goretex Monoscup, VSD patch closure, directly closure PFO	1	3	1	0	0	0	02:39:00	01:40:00	00:40:00	0	0	0	1	1	1	1	1	0	0	0	2	0	1	1	1 day, 2:15:00	0	0	0	0	9	200	300	50	1	80.3	60.4
#23	0	2	0	0	0	tetralogy of Fallot with subvalvular pulmonary stenosis, pulmonary valve dysplasia, PFO	5	3	4	0	0	137	VSD patch closure, transanular patch enlargement RVOTO, BT shunt take down, PFO directly closure,	1	3	1	0	0	2	02:39:00	01:36:00	00:41:00	0	0	0	1	0	1	0	0	0	0	0	0	0	1	1	8 days, 7:20:00	1	0	0	0	21	100	100	0	0	49	39
#24	0	2	1	0	1	double inlet left venticle (DILV), outlet pouch left anterior (L-loop), AV discordance, VSD (non restrictive), hypoplastic aortic arch, PDA, PFO	9	3	1	0	0	149	comprehensive stage I+II, DKS, debanding PA, removal PDA stent.	1	5	1	1	0	1	03:30:00	01:44:00	01:20:00	0	0	1	2	2	2	1	1	0	1	0	3	0	1	1	15 days, 5:00:00	0	0	0	1	54	880	500	75	1	61.4	28.9
#25	0	2	1	0	1	pulmonary atresia, VSD (fallot type), MAPCA, ASDII, mitochondriopathy	5	2	5	1	5	836	MAPCA unifocalisation, RV-PA conduit (Hancock 16mm)	1	4	1	1	0	1	06:58:00	03:02:00	01:49:00	0	0	0	2	2	2	1	0	0	1	0	2	0	1	1	84 days, 23:30:00	0	0	0	1	86	400	600	100	1	72.6	32.2
#26	1	1	0	0	0	dTGA, rPFO	8	3	0	0	0	4	arterial switch-OP, PFO directly closure, PDA ligation	1	3	1	0	0	2	04:14:00	02:51:00	01:15:00	0	0	1	0	1	0	0	0	0	0	0	0	0	1	1	8 days, 2:30:00	1	0	0	0	18	1010	400	100	1	64	67
#27	0	1	0	0	0	dTGA, rPFO, PDA	8	3	0	0	0	14	arterial switch-OP, PFO directly closure, PDA ligation	1	3	1	1	0	2	03:48:00	02:18:00	01:09:00	0	0	1	0	0	0	0	0	0	0	0	0	0	1	1	3 days, 18:30:00	0	0	0	0	24	200	300	100	1	63	61
#28	0	1	0	0	0	tetralogy of Fallot with infundibular pulmonary stenosis	5	3	4	0	0	124	transanular patch, VSD patch (Dacron) , PFO direct closure	1	2	1	0	0	1	02:56:00	02:03:00	00:41:00	0	0	0	2	1	1	1	1	0	0	0	2	0	1	1	3 days, 2:00:00	0	0	0	0	11	200	200	100	1	52	42
#29	0	1	0	0	0	dTGA, rPFO, PDA	8	3	0	0	0	6	arterial switch-OP with Lecompte, patch closure PFO, ligation PDA	1	3	1	0	0	2	02:57:00	01:46:00	00:41:00	0	0	1	1	1	0	1	0	0	1	0	0	0	1	1	2 days, 5:45:00	0	0	0	0	28	500	620	100	1	59	70
#30	1	1	0	0	0	cAVSD, AVR, ASDII, milde vPS	1	2	3	1	1	174	AVSD closure via single-patch, left AV cleft closure, ASDII patch closure with window	1	3	1	0	0	0	03:33:00	01:45:00	01:02:00	0	0	0	1	0	1	1	0	0	0	0	2	0	1	1	4 days, 4:30:00	0	0	0	0	12	600	900	100	1	72	51
#31	0	1	0	0	0	dTGA, rPFO, PDA	8	3	0	0	0	13	arterial switch-OP with Lecompte manovre, directly closure PFO, ligation PDA	1	3	1	0	0	2	03:28:00	02:05:00	00:57:00	0	0	1	0	1	1	1	0	0	0	0	2	0	1	1	5 days, 14:00:00	0	0	0	0	27	400	500	50	1	67	73
#32	0	2	0	0	0	double outlet right ventricle (DORV) fallot-type with infundibular pulmonary stenosis, VSD, open FO, right aortic arch	8	3	4	1	2	406	VSD patch closure, transanular patch enlargement RVOTO, AP shunt take down, atrial fenestration	1	3	1	0	0	1	03:12:00	02:04:00	00:35:00	0	0	0	1	1	1	0	0	0	0	0	0	0	0	1	4 days, 10:00:00	0	0	0	0	10	310	200	0	1	74.8	70.6
#33	1	2	0	0	0	double outlet right ventricle (DORV) fallot-type with infundibular and valvular pulmonary stenosis, open ductus arteriosus	8	0	4	1	4	297	VSD patch closure, myectomy RVOT, transanular patch enlargement RVOTO, BT shunt take down	1	3	1	0	0	1	05:45:00	02:54:00	02:15:00	0	0	1	0	1	1	0	0	0	0	0	0	0	1	1	4 days, 13:45:00	0	0	0	0	12	280	600	80	1	68.4	64.6
#34	0	1	0	0	0	dTGA, VSD, LVOTO with valvular and subvalvular pulmonary stenosis	8	3	6	0	0	282	Nikaidoh procedure: aortic translocation, RV-PA-Conduit Contegra 16mm, PFO closure	1	4	1	0	0	2	02:37:00	01:31:00	00:40:00	0	0	0	1	1	1	0	0	0	0	0	0	0	1	1	1 day, 6:35:00	0	0	0	0	13	500	750	50	1	53.1	57.6
#35	0	1	1	3	0	dilataive cardiomyopathy	10	0	0	0	0	371	heart transplantatio (after LVAD implantation (Berlin Heart excor) 07.06.2017)	1	4	1	0	0	1	03:46:00	01:34:00	02:03:00	1	2	1	1	1	1	1	1	0	0	0	0	0	1	1	7 days, 8:40:00	0	1	5	0	269	1200	1000	200	0	75	60
#36	1	1	1	1	0	double outlet right ventricle (DORV) fallot-type with infundibular, valvular and supravalvular pulmonary stenosis, open Foramen ovale	8	3	1	0	0	344	transanular patch plastic, implementation Goretex Monoscup, VSD patch closure (Dacron), directly closure PFO	1	2	1	0	0	2	02:06:33	01:19:00	00:33:00	0	0	0	2	2	2	1	1	0	0	0	2	1	1	1	14 days, 3:45:00	0	0	0	1	52	710	600	0	1	68	41.8
#37	1	1	1	3	0	Ventricular septal defect (perimembranous with inlet extension), atrial septal defect (ASD II)	1	2	5	0	0	109	VSD patch closure (Dacron), septal tricuspid detachment, directly closure ASDII)	1	2	1	1	0	1	01:55:00	01:25:00	00:30:00	0	0	0	3	2	2	1	0	0	0	0	3	0	1	1	18 days, 2:25:00	0	0	0	0	57	470	275	0	1	75	35.1
#38	1	1	0	0	0	tetralogy of Fallot with absent pulmonary valve syndrome	5	2	4	1	0	81	VSD patch closure (Dacron), RVPA conduit (14mm Contegra), ECMO Implant.	1	4	1	1	0	0	03:12:00	02:34:00	00:26:00	1	4	1	3	3	2	1	1	0	0	0	4	1	1	1	18 days, 22:50:00	1	0	0	1	72	1635	960	190	1	70	49
#39	1	1	0	0	0	dTGA, rPFO, PDA	8	3	0	0	0	8	arterial switch-OP with Lecompte, directly closure PFO, ligation PDA	1	3	1	0	0	2	03:32:00	02:04:00	01:28:00	0	0	1	2	1	1	1	0	0	0	0	1	0	1	1	3 days, 8:15:00	1	0	0	0	21	350	700	30	1	60.8	56.9
#40	0	1	0	0	0	malalignment VSD, RVOTO, open FO, right aortic arch	5	3	4	0	0	167	VSD patch closure (Dacron), myectomy right ventricle outflow tract, PFO direct closure	1	2	1	0	0	0	03:43:00	02:42:00	00:40:00	0	0	0	1	1	1	1	0	1	0	0	0	0	0	0	22:45:00	0	0	0	0	15	500	750	50	1	-999	58.2
#41	1	1	1	0	1	tetralogy of Fallot with valvular and supravalvular pulmonary stenosis, PFO	5	3	4	0	0	118	transanular patch plastic, implementation Goretex Monoscup, VSD patch closure (Dacron)	1	2	1	1	0	0	03:14:00	02:33:00	00:33:00	0	0	0	3	2	2	1	1	0	0	0	2	1	1	1	22 days, 1:45:00	0	1	12	1	64	495	300	200	1	-999	46.2
#42	0	1	0	0	0	dTGA, subpulmonary VSD, rPFO	8	3	6	0	0	22	arterial switch-OP Lecompte, VSD patch closure (Dacron), ASD directly closure, PDA ligation , reconstruction tricuspid valve, LAD revision	1	4	1	1	0	2	04:15:00	01:37:00	02:24:00	1	3	1	1	3	2	1	0	0	1	0	0	0	1	1	30 days, 1:00:00	0	0	0	1	64	1005	1000	100	1	-999	49.7
#43	0	2	0	0	0	right lung agenesis, congenital pulmonary airway malformation (CPAM; formely: CCAM), dextroversio, coarctation of the aorta, hypoplastic aortic arch, total anomalous pulmonary venous return (supracardial, stenotic), open duct, ASDII	9	2	0	1	0	67	aortic arch repair (patch plastic), connection of pulmonary venous collector to LA , connection LSVC to RA, ASD patch closure, ductus ligation, debanding PA	1	4	1	0	0	2	02:11:00	00:36:00	00:33:00	1	14	1	2	3	2	1	0	0	0	1	0	0	1	1	43 days, 2:00:00	0	0	0	1	110	725	830	174	1	70	63
#44	0	1	0	0	0	dTGA, PFO, PDA	8	3	0	0	0	9	arterial switch-OP with Lecompte manovre, directly closure PFO, ligation PDA	1	3	1	0	0	2	02:35:00	01:32:00	00:42:00	0	0	0	1	1	1	0	0	0	0	0	0	0	1	1	1 day, 3:00:00	1	0	0	0	20	150	450	50	1	70	70
#45	0	1	0	0	0	double outlet right ventricle (DORV) fallot-type with infundibular, valvular and supravalvular pulmonary stenosis, open Foramen ovale	8	3	4	1	1	192	VSD patch closure (Dacron), myectomy right ventricle outflow tract, PFO direct closure, duct ligation	1	3	1	0	0	0	03:19:00	01:24:00	01:35:00	0	0	0	1	0	0	1	1	0	0	0	1	0	1	1	2 days, 9:20:00	0	0	0	1	13	390	450	300	1	-999	53.8
#46	0	1	0	0	0	tetralogy of Fallot with valvular and supravalvular pulmonary stenosis, doubly commited vsd	5	0	8	0	0	166	transanular patch plastic, VSD patch closure (Dacron)	1	3	1	0	0	1	03:15:00	02:28:00	00:37:00	0	0	0	2	1	1	1	0	0	0	0	1	1	1	1	4 days, 9:45:00	0	0	0	0	13	500	370	100	1	-999	44.8
#47	1	1	1	0	0	henitruncus arteriosus, RPA from Ao.asc., pulmonary hypertension	5	0	0	0	0	157	anastomosis RPA to truncus pulmonalis, pericard patch to sinus valsalvae	1	2	1	0	0	1	03:36:00	01:32:00	01:20:00	1	15	1	3	2	2	1	0	0	0	0	2	0	1	1	44 days, 0:15:00	1	0	0	1	76	705	150	150	0	73	34.7
#48	0	1	0	0	1	cAVSD, unbalance, LV hypoplasia, Rastellit type B, hypoplastic aortic arch, CoA	1	1	3	0	0	17	aortic arch repair (patch plastic), banding PA	1	4	1	0	0	0	03:46:00	01:12:00	01:48:00	0	0	1	1	1	1	1	0	1	0	1	0	1	1	1	6 days, 19:30:00	0	1	5	1	36	320	610	100	1	86	32
#49	0	2	0	0	0	heterotaxy syndrome, right atrial isomerism, cAVSD, Rastelli type C, DORV, pulmonary atresia, malposition of the great arteries, total anomalous pulmonary vein connection, with obstruction, ASDII, SVT	9	1	3	0	0	167	bidirectional Glenn anastomosis, BT shunt takedown	1	4	1	0	0	0	01:20:00	00:00:00	00:00:00	0	0	1	1	0	1	0	0	0	0	0	0	0	0	1	10:15:00	0	0	0	0	12	300	280	0	1	69	52.9
#50	0	1	0	0	0	dTGA, mVSD, PFO, PDA	8	3	2	0	0	27	arterial switch-OP Lecompte, VSD patch closure (Dacron), ASD directly closure	1	4	1	1	0	0	06:14:00	03:10:00	02:36:00	0	0	1	2	1	1	1	1	1	0	0	2	1	1	1	38 days, 0:45:00	0	1	5	0	108	540	560	750	1	71	30.4
#51	1	1	0	0	0	totally anomalous pulmonary venous connection, infracardial, ASDII, PDA, perimembranous VSD	3	2	5	0	0	3	connection pulmonary confluens to LA, ASD patch closure, VSD patch closure, PDA ligation	1	4	1	0	0	0	02:22:00	01:48:00	00:53:00	1	7	1	2	3	2	1	1	1	0	1	1	1	1	1	32 days, 16:00:00	1	1	16	1	86	560	550	90	0	68	29.1
[truncated: 56 more columns]
